# Supplementary material for: Functional and Structural Changes in Diaphragm Neuromuscular Junctions in Early Aging
Source: Int J Mol Sci. 2024 Aug 17;25(16):8959. doi: 10.3390/ijms25168959 (PMC11354816; doi:10.3390/ijms25168959)
Supplement: Supplementary file 1 [file ijms-25-08959-s001.zip]

Archive with 1 entries (1 files):
- ijms-3148282-supplementary.pdf
